# Supplementary material for: Genome-based classification of Burkholderia cepacia complex provides new insight into its taxonomic status
Source: Biol Direct. 2020 Mar 4;15:6. doi: 10.1186/s13062-020-0258-5 (PMC7057466; doi:10.1186/s13062-020-0258-5)
Supplement: Supplementary file 4 — Additional file 4. Pairwise dDDH values and ANI values list between 116 strains of the B. cepacia complex. [file 13062_2020_258_MOESM4_ESM.xls]

## Sheet: dDDH_vs._ANI Table
Table Caption:
Pairwise dDDH values and ANI values list between 116 strains of the B. cepacia complex.
		ANI
	Strain	BCC01-AMMD	BCC01-MC40-6	BCC02-RZ2MS16	BCC03-AZ-4-2-10-S1-D7	BCC03-XXVI	BCC04-89	BCC05-AU 1054	BCC05-CR318	BCC05-FL-5-3-30-S1-D7	BCC05-MC0-3	BCC05-PC184 Mulks	BCC05-VC12802	BCC05-VC7848	BCC06-YG-3	BCC07-Bu72	BCC08-547 BMUL	BCC08-842	BCC08-895	BCC08-DDS 7H-2	BCC08-H111	BCC08-J2315	BCC08-MSMB384WGS	BCC08-ST32	BCC08-VC12308	BCC08-VC2307	BCC08-VC2307 24 3	BCC09-DWS 37UF10B-2	BCC10-GG4	BCC11-JBK9	BCC12-MSMB1184WGS	BCC13-170816	BCC14-293K04B	BCC14-FL-1-2-30-S1-D0	BCC14-LMG 23361	BCC14-MS14	BCC15-RF2-non-BP9	BCC16-AU0158	BCC16-LO6	BCC16-PC543	BCC17-383	BCC18-A05	BCC19-FL-7-5-30-S1-D0	BCC20-AU17928	BCC20-DWS 37E-2	BCC21-A53	BCC21-FL-6-5-30-S1-D7	BCC22-800 BMUL	BCC22-ATCC 17616
dDDH	BCC01-AMMD	100	96.9	93.5	90.9	90.8	91	90.9	90.9	91.1	90.8	90.9	91	90.9	91	90.8	91	91	90.9	91	91	91.1	91	91	91	91	91	90.8	92.8	90.8	90.3	90.7	90.5	90.5	90.6	90.5	92.4	89.7	89.7	89.6	90.5	90.6	90.7	91	91	90.7	90.8	89.1	89.1
	BCC01-MC40-6	73.7	100	93.3	90.9	90.7	91	90.9	90.9	91.1	90.8	90.9	90.8	90.9	90.9	90.8	90.9	90.7	90.8	90.9	90.9	90.9	90.9	90.8	91	90.9	90.9	90.8	92.8	90.7	90.2	90.5	90.4	90.6	90.4	90.4	92.3	89.7	89.6	89.5	90.5	90.5	90.7	90.8	90.9	90.7	90.8	88.8	89
	BCC02-RZ2MS16	50.8	50.2	100	90.8	90.7	90.9	90.9	90.8	91.1	90.8	90.8	90.8	90.9	90.8	90.7	90.9	90.8	90.7	90.8	90.9	90.9	90.8	90.8	90.9	90.8	90.8	90.7	93.1	90.8	90.2	90.7	90.7	90.8	90.7	90.7	92.6	89.5	89.5	89.5	90.6	90.6	90.7	90.9	90.9	90.6	90.7	89	89
	BCC03-AZ-4-2-10-S1-D7	39.4	39	39.5	100	98.4	91.8	94.6	94.4	94.6	94.5	94.5	94.4	94.5	94.4	94.1	94.4	94.4	94.4	94.4	94.4	94.2	94.4	94.4	94.4	94.4	94.4	94.1	91	92.6	91.1	91.8	91.7	91.7	91.8	91.7	90.4	89.6	89.6	89.6	91.6	91.6	92	89.9	89.9	91.7	92	89.3	89.4
	BCC03-XXVI	39.1	38.6	39.3	87	100	91.7	94.4	94.4	94.5	94.4	94.4	94.4	94.4	94.3	94	94.3	94.3	94.2	94.3	94.3	94.1	94.4	94.2	94.3	94.2	94.4	94	91	92.5	91	91.8	91.8	91.8	91.8	91.7	90.3	89.6	89.5	89.6	91.5	91.5	91.8	89.7	89.7	91.7	91.8	89.1	89.1
	BCC04-89	41.1	41	41.4	44.8	44.7	100	92	92	92.3	91.9	92	92.1	92	91.9	91.9	92.2	92	92.1	92.1	92.1	92.1	92.2	92.1	92.2	92.1	92.2	91.8	91.3	92.6	91.4	92.4	92.2	92.2	92.1	92.2	90.2	89.2	89.3	89.2	92.4	92.4	92.4	89.3	89.2	92	92.2	88.8	88.8
	BCC05-AU 1054	39.5	39.3	39.9	55.9	55.7	45.6	100	99.2	98	98	97.8	98	98.5	95	94.4	95.2	95.3	95.3	95.3	95.3	95.2	95.4	95.3	95.3	95.3	95.2	94.5	91.1	93	91.4	92	92	92	91.9	92	90.5	89.7	89.8	89.7	91.8	91.8	92.1	90	90	92	92.2	89.1	89.2
	BCC05-CR318	39.2	39.2	39.8	55.5	55.4	45.2	93.2	100	97.9	97.9	97.7	98	98.3	94.9	94.2	95.2	95.2	95.2	95.2	95.2	95.1	95.3	95.2	95.2	95.2	95.1	94.4	91.2	92.9	91.3	92	91.8	91.8	91.9	91.9	90.4	89.7	89.6	89.6	91.8	91.8	92.1	89.8	89.9	91.8	92.2	89.2	89.2
	BCC05-FL-5-3-30-S1-D7	39.9	39.8	40.1	56.2	56	46.2	83.4	82.5	100	97.9	97.7	98.2	98.1	95	94.6	95.5	95.4	95.5	95.5	95.5	95.4	95.5	95.4	95.5	95.4	95.4	94.5	91.3	93.1	91.6	92.3	92.2	92.3	92.2	92.2	90.8	89.9	89.9	89.8	92.1	92.1	92.5	90.1	90.1	92.2	92.4	89.5	89.5
	BCC05-MC0-3	39.3	39.3	39.7	55.6	55.5	45.2	82.5	82	81.3	100	98	97.8	97.8	94.7	94.2	95.1	95.1	95.1	95.2	95.2	95.1	95.2	95.1	95.1	95.1	95.2	94.3	91.2	92.8	91.3	92	91.8	91.8	91.9	91.8	90.4	89.6	89.6	89.6	91.8	91.7	92.1	89.8	89.7	91.9	92.2	89.2	89.1
	BCC05-PC184 Mulks	39.7	39.7	39.7	55.9	55.7	45.7	81.3	80.4	79.8	83	100	97.7	97.8	95	94.4	95.3	95.2	95.2	95.3	95.2	95.3	95.4	95.3	95.2	95.2	95.3	94.5	91.1	92.9	91.4	92.1	92	92	92	92	90.5	89.6	89.7	89.7	91.9	91.8	92.3	89.8	89.9	92.1	92.2	89.2	89.2
	BCC05-VC12802	39.3	39.2	39.5	55.4	55.3	45.5	82.6	82.6	83.7	81	79.8	100	98	94.9	94.4	95.2	95.3	95.3	95.2	95.3	95.2	95.3	95.2	95.3	95.2	95.2	94.4	91.2	92.9	91.3	92	91.8	92	91.9	92	90.5	89.6	89.7	89.6	91.8	91.8	92.2	89.8	89.9	91.9	92.1	89.2	89.3
	BCC05-VC7848	39.4	39.4	39.8	55.6	55.7	45.4	86.8	86.2	83	80.6	80.9	82.6	100	94.9	94.4	95.3	95.4	95.3	95.2	95.3	95.2	95.3	95.3	95.3	95.4	95.2	94.4	91.2	92.8	91.3	92	91.9	92	91.9	92	90.5	89.7	89.7	89.6	91.7	91.8	92.1	89.9	89.9	91.9	92.2	89.2	89.3
	BCC06-YG-3	39.5	39.4	39.9	55.3	55.3	45	58.9	58.6	59.4	58	58.6	58.7	58.6	100	94.4	94.4	94.3	94.3	94.5	94.4	94.4	94.5	94.4	94.3	94.3	94.4	94.3	91.4	92.8	91.4	92.1	91.8	91.9	92	91.8	90.6	89.8	89.7	89.7	91.6	91.6	92.1	89.9	90	91.8	92.1	89.2	89.2
	BCC07-Bu72	39.2	39.1	39.5	53.6	53.3	45.6	55.4	55	56.1	54.4	55.1	55.5	55.2	55.5	100	94.5	94.4	94.4	94.5	94.5	94.4	94.5	94.4	94.5	94.3	94.4	95.3	91.2	92.8	91.4	91.9	91.7	91.7	91.8	91.7	90.5	89.7	89.6	89.7	91.7	91.7	91.9	89.7	89.9	91.8	92.1	89	88.9
	BCC08-547 BMUL	39.5	39.6	40.1	55.7	55.5	46.5	60.1	60	60.7	59.9	59.9	60.1	60.1	56.4	56.1	100	98.9	98.9	99.1	99.1	99	99	98.8	99	98.9	99	94.6	91.3	93.1	91.3	92.3	92.2	92.1	91.9	92	90.5	89.7	89.7	89.7	92.1	92	92.1	89.9	89.8	92.4	92.3	89.3	89.2
	BCC08-842	39.6	39.3	39.9	55.1	54.7	46.1	60	59.5	60.3	59.3	59.8	59.6	60.4	56.3	55.7	90.9	100	99.1	99	99	98.9	99	99.1	98.9	99.1	98.9	94.4	91.4	93.2	91.3	92.1	91.8	91.9	91.9	91.8	90.6	89.7	89.7	89.7	91.9	91.9	92.2	89.8	89.9	92	92.2	89.1	89
	BCC08-895	39.4	39.2	39.9	55.2	54.8	46.1	60.2	59.7	60.7	59.5	59.7	60	60.1	56.4	55.6	91.3	92.5	100	98.8	99	98.8	99	99.1	98.8	99.1	98.7	94.4	91.2	93.1	91.2	92	91.8	91.9	91.8	91.8	90.5	89.7	89.7	89.7	91.9	91.8	92.2	89.8	89.9	92	92.2	89.1	89.2
	BCC08-DDS 7H-2	39.5	39.4	40	55.4	55	46.2	60.2	59.9	60.8	59.8	60.2	60	59.8	56.5	56	93	91.9	89.5	100	99.2	98.9	99.1	98.8	99	98.8	98.9	94.4	91.3	93.1	91.3	92.1	91.9	92	91.9	92	90.6	89.6	89.7	89.6	92	91.9	92.2	89.8	89.8	92.1	92.2	89.3	89.2
	BCC08-H111	39.5	39.4	39.8	55	55.1	46.1	60.2	59.8	60.5	59.8	59.6	59.8	60	56.7	56	93.3	91.9	91.8	93.4	100	99.1	99	99	99.1	99	99.1	94.5	91.3	93.1	91.3	92.2	91.9	92	92	92	90.6	89.7	89.7	89.7	92	91.9	92.2	89.8	89.8	92	92.2	89.2	89.3
	BCC08-J2315	39.8	39.7	40.2	55.4	54.8	46.5	59.9	59.5	60.5	59.4	59.8	59.8	59.8	56.5	55.9	91.6	91.1	90.8	91.7	92.3	100	99	98.8	98.9	98.8	98.9	94.5	91.4	93.2	91.5	92.2	91.9	92.1	91.9	92	90.6	89.7	89.7	89.7	92	91.9	92.3	89.9	89.9	92.1	92.2	89.2	89.3
	BCC08-MSMB384WGS	39.7	39.5	40.1	55.6	55.6	46.3	60.2	60.2	60.9	59.9	60.4	60.1	60.1	56.7	56	92.3	92	91.6	92.7	92.6	92.5	100	99	99.1	99	99	94.5	91.3	93.2	91.4	92.2	91.9	92.1	91.9	91.9	90.5	89.8	89.8	89.7	91.9	92	92.3	89.9	90	92.2	92.4	89.2	89.2
	BCC08-ST32	39.6	39.4	40.1	55	54.7	46.1	60.3	59.7	60.6	59.5	59.8	59.8	60.3	56.5	55.8	89.9	92.8	92.9	90.6	91.7	90	92.3	100	98.8	99.3	98.7	94.4	91.3	93.1	91.3	92.1	91.8	91.9	91.8	91.9	90.5	89.7	89.7	89.7	91.9	91.8	92.1	89.8	89.9	92.1	92.2	89.3	89.1
	BCC08-VC12308	39.6	39.4	40.1	55.2	55.1	46.4	60.1	59.7	61	59.7	60	59.9	59.9	56.6	56.2	91.9	90.9	90.6	92.1	92.8	91.3	92.5	90.2	100	98.8	99	94.5	91.3	93.2	91.4	92.3	92	92.1	92	92.1	90.7	89.8	89.8	89.7	92.1	92	92.3	89.9	89.9	92.2	92.3	89.3	89.3
	BCC08-VC2307	39.8	39.6	40.1	55.1	54.8	46.2	60.3	59.7	60.7	59.4	59.9	59.9	60.5	56.7	55.8	91.1	92.8	93.1	90.5	91.9	90.8	92.2	94.7	90.5	100	98.8	94.4	91.3	93	91.4	92	91.8	92	91.9	91.9	90.5	89.7	89.7	89.7	92	91.8	92.2	89.8	89.8	92.1	92.2	89.2	89.2
	BCC08-VC2307 24 3	39.5	39.5	40.1	55.6	55.5	46.4	59.7	59.6	60.6	59.6	60	59.6	59.7	56.5	56.1	93.2	91.5	89.2	90.8	93.1	92.5	92.4	89.6	92.7	90.2	100	94.4	91.2	93.1	91.4	92.1	92.1	91.9	91.9	92	90.5	89.7	89.7	89.7	92	92.1	92.2	89.8	89.8	92.1	92.2	89.2	89.1
	BCC09-DWS 37UF10B-2	39.2	39.2	39.5	53.4	53.1	45	55	54.6	55.3	54.4	54.6	55	54.7	55	61	55.8	55.2	54.7	55.1	55.5	55.4	55.6	54.8	55.5	55.3	55.4	100	91.1	92.6	91.3	91.8	91.6	91.7	91.7	91.7	90.5	89.8	89.8	89.8	91.6	91.6	92	89.9	89.9	91.8	91.9	89.3	89.1
	BCC10-GG4	47.7	47.5	48.5	40.8	40.6	42.5	40.8	40.6	40.8	40.7	40.6	40.7	40.8	41.2	40.9	41.2	41.2	41	41.1	41.1	41.3	41.2	41.2	41.1	41.3	41.1	40.5	100	91.6	90.9	91.3	91.2	91.2	91.2	91.2	92.6	89.8	89.8	89.8	91.2	91.3	91.3	91.2	91.2	91.1	91.2	89.3	89.3
	BCC11-JBK9	39.6	39.5	40.2	46.9	46.6	48	47.7	47.4	48	47.3	47.3	47.4	47.4	47.5	47.3	48.5	48.3	48.3	48.5	48.4	48.5	48.2	48.4	48.6	48.4	48.4	46.6	41.2	100	91.7	92.4	92.1	92.2	92.1	92.2	90.4	89.4	89.4	89.4	92.4	92.3	92.4	89.5	89.5	92	92.3	89.1	88.9
	BCC12-MSMB1184WGS	37.5	37.3	37.7	39.6	39.4	41.7	40.3	40.1	40.7	40.2	40.5	39.9	40.2	40	40.2	40.6	40.5	40.4	40.4	40.4	40.7	40.5	40.3	40.2	40.6	40.5	40	39	40.9	100	92.4	92.2	92.1	92.2	92.2	90.1	89.2	89.1	89.1	92.3	92.5	92.4	89.3	89.3	91.7	92	88.7	88.8
	BCC13-170816	38.8	38.8	39.3	43	42.9	46.1	43.2	43	43.9	43.1	43.4	43.1	43.2	43.7	43.3	44.1	43.5	43.5	43.5	43.5	43.8	43.5	43.5	43.7	43.6	43.6	42.8	40.3	44.9	42.8	100	95.7	95.4	95.5	95.4	90.3	89.3	89.2	89.2	94.7	94.2	95.7	89.4	89.5	93.2	93.2	88.9	88.9
	BCC14-293K04B	38.5	38.4	39.3	42.6	42.7	45.9	43.2	42.8	43.4	42.9	43.1	42.8	42.9	43.2	42.8	44.4	43	42.9	43.1	43.2	43.4	43.2	43	43.1	43.1	43.6	42.2	40.1	44.3	42.3	64	100	97.2	99.9	97.2	90.1	89	89	89	94.4	93.8	95.3	89.1	89.1	93.1	93	88.8	88.7
	BCC14-FL-1-2-30-S1-D0	38.3	38.3	39.4	42.5	42.8	45.5	43.2	42.6	43.3	42.7	43.1	42.9	42.9	42.7	42.7	43.4	43.1	42.9	43.2	43.3	43.4	43.5	43.1	43.4	43.3	43.4	42.2	40.1	44.3	42.5	62.8	77	100	97.2	99.1	90.1	89.1	89.1	89.1	94.6	93.9	95.5	89.3	89.2	92.8	93.2	88.8	88.8
	BCC14-LMG 23361	38.5	38.6	39.3	42.7	42.8	45.9	43.4	43	43.6	43	43.2	43	43	43.4	42.9	43.4	43.1	43.2	43.1	43.3	43.4	43.4	43.1	43.3	43.3	43.3	42.1	40.2	44.4	42.3	63.7	79.3	77.1	100	97.3	90.2	89.2	89.2	89.3	94.5	93.8	95.4	89.3	89.3	92.9	93.1	88.8	88.9
	BCC14-MS14	38.3	38.1	39.2	42.7	43	46	43.1	42.8	43.5	42.9	43.2	42.9	43	42.8	42.8	43.3	42.9	42.7	43	43.2	43.4	43.3	43.2	43.4	43.3	43.2	42.6	39.9	44.4	42.6	62.8	77.1	93.3	77.2	100	90.1	89	89.1	89.1	94.6	93.9	95.6	89.3	89.2	92.9	93.1	88.7	88.6
	BCC15-RF2-non-BP9	45.7	45.4	47.4	38.5	38.2	39.2	38.5	38.3	39.1	38.4	38.7	38.4	38.5	38.9	38.2	38.7	38.6	38.6	38.7	38.5	38.8	38.7	38.6	38.6	38.7	38.6	38.3	46.5	38.4	37.1	37.8	37.3	37.5	37.4	37.3	100	89.4	89.3	89.3	90.3	90.3	90.3	90.8	90.8	90.3	90.5	88.8	88.9
	BCC16-AU0158	36.4	35.9	36.6	36.3	36.1	37.4	36.6	36.5	36.9	36.4	36.6	36.4	36.5	36.7	36.4	37.1	36.7	36.7	36.7	36.6	36.8	36.8	36.8	36.8	36.7	36.7	36.7	37.4	36.5	35.1	35.8	35.6	35.6	35.6	35.4	35.5	100	100	99.9	89.2	89.2	89.4	89.1	89	89.4	89.6	89.7	89.6
	BCC16-LO6	36.4	35.9	36.6	36.3	36.1	37.4	36.6	36.5	36.9	36.4	36.6	36.4	36.5	36.7	36.4	37.1	36.7	36.7	36.7	36.6	36.8	36.8	36.8	36.8	36.7	36.7	36.7	37.4	36.5	35.1	35.8	35.6	35.6	35.6	35.4	35.5	99.8	100	100	89.2	89.1	89.4	89	89.1	89.4	89.5	89.7	89.6
	BCC16-PC543	36.2	35.7	36.5	36.2	36.1	37.3	36.4	36.3	36.8	36.2	36.4	36.2	36.3	36.5	36.3	36.9	36.5	36.5	36.5	36.5	36.6	36.7	36.7	36.6	36.6	36.6	36.7	37.3	36.4	35.1	35.6	35.5	35.4	35.4	35.3	35.3	99.8	99.6	100	89.1	89.2	89.3	89	89.1	89.3	89.6	89.6	89.7
	BCC17-383	39.1	38.8	39.4	42.9	42.6	47.1	43.2	43	43.9	43.2	43.2	43.1	43.2	43.3	43.2	43.9	43.7	43.4	43.7	43.6	43.9	43.5	43.8	44	43.8	43.5	42.6	40.2	45.2	42.9	57.9	57.3	58.3	57.5	58.5	37.7	36	36	35.9	100	94.5	94.9	89.2	89.2	93.1	93.3	88.7	88.8
	BCC18-A05	39.4	39.2	39.6	43.3	43	47.6	43.6	43.2	44.1	43.3	43.4	43.3	43.5	43.3	43.5	44.1	43.7	43.6	43.8	43.8	43.9	43.9	43.6	43.9	43.6	44.1	42.8	40.4	45.2	43.5	54.8	53.9	54.5	53.9	54.5	38.1	36.4	36.4	36.3	56.6	100	94.1	89.3	89.3	93	93.1	88.8	88.8
	BCC19-FL-7-5-30-S1-D0	39	38.8	39.5	43.4	43.3	46.7	43.7	43.4	44.5	43.4	43.8	43.7	43.6	43.5	43.4	44	43.9	43.7	43.9	43.9	44.4	44	44	44.1	43.9	43.9	43.1	40.4	45.2	42.7	64.2	62	62.7	62.1	62.8	37.8	36	36	35.8	59.7	55.5	100	89.4	89.4	93.1	93.4	88.9	88.8
	BCC20-AU17928	40.6	40.2	41.2	36.8	36.5	37.1	37.2	37	37.4	37	37	36.9	37.2	37.2	36.6	37.4	37.3	37.2	37.2	37.1	37.4	37.4	37.4	37.2	37.5	37.2	37	41.2	36.5	35.5	35.9	35.6	35.6	35.7	35.5	39.8	34.9	34.9	34.7	36	36.2	36.1	100	99.2	89.6	89.7	88.5	88.7
	BCC20-DWS 37E-2	40.5	40.3	41.2	36.9	36.6	37	37.3	37	37.3	37	37.1	36.9	37.2	37.3	37	37.2	37.1	37.5	37.2	36.9	37.4	37.7	37.3	37.2	37.4	37.1	37	41.3	36.4	35.5	35.9	35.7	35.5	35.7	35.5	39.7	35	35	34.8	36	36.2	36.1	94.6	100	89.5	89.7	88.5	88.7
	BCC21-A53	39.4	39.3	39.8	43.2	42.8	45.8	43.5	43.1	43.8	43.2	43.6	43	43.3	43.3	43.4	44.9	43.8	43.7	44.2	43.5	43.9	44.1	43.9	43.8	43.8	43.9	43	40.6	44.8	42.2	49.5	49.2	48.1	48.2	48.5	38.4	36.5	36.6	36.5	50	49.6	49.2	36.9	36.7	100	98.1	89.1	89
	BCC21-FL-6-5-30-S1-D7	39.3	39.2	39.4	43.2	42.9	45.8	43.7	43.3	44	43.4	43.7	43.1	43.4	43.5	43.4	44.2	43.6	43.7	44	43.7	44	44.1	43.8	43.7	43.8	43.9	43	40.5	45.1	42.5	49.1	48.3	48.4	48.3	48.7	38.2	36.4	36.4	36.3	50	49.7	49.4	36.6	36.6	83.7	100	89.1	89.1
	BCC22-800 BMUL	34.9	34.7	35.1	35.4	35.2	35.8	35.4	35.4	35.6	35	35.3	35.2	35.2	35.5	35	35.3	35.1	35.2	35.4	35.2	35.5	35.3	35.5	35.2	35.4	35.2	35.3	35.5	35.3	34.7	34.9	34.6	34.5	34.6	34.3	34.5	36.2	36.2	36.1	34.7	34.9	34.8	33.8	34	35.4	35.1	100	97.7
	BCC22-ATCC 17616	34.9	34.5	34.9	35.1	34.8	35.6	35	34.8	35.2	34.8	34.9	34.9	34.8	35.1	34.7	35.2	34.9	35.4	35.1	35	35.3	35.1	35.1	35.1	35.2	35.2	34.7	35.4	34.8	34.6	34.7	34.2	34.3	34.3	34	34.5	35.9	35.9	35.8	34.5	35.1	34.6	34	34.1	35.2	34.9	80.8	100
	BCC22-ATCC BAA-247	34.4	34.4	34.8	35	35	35.3	34.9	34.7	34.9	34.7	34.9	34.7	34.8	34.9	34.6	34.9	35.1	34.9	35.1	34.9	35.3	35	35	35	35.1	34.8	34.8	35.2	34.8	34.3	34.5	34.1	34.2	34.4	34.3	34	36	36	35.8	34.3	34.6	34.4	33.6	33.6	34.9	34.8	76.2	73.2
	BCC22-AU1185	34.6	34.5	34.7	34.9	34.9	35.5	34.9	34.8	35.1	34.7	34.8	34.7	34.9	34.8	34.6	35	35.1	35.1	35.1	34.9	35.7	35	35.1	35	35.1	34.9	34.8	35.2	34.8	34.4	34.5	34.2	34.3	34.2	34.3	34.1	36	36	35.9	34.4	34.6	34.6	33.5	33.6	35	34.9	76.6	73.2
	BCC22-Bmul CF170.1h	34.8	34.5	35	35.1	34.9	35.7	35.2	35.1	35.3	34.8	35.1	34.9	34.9	35.3	34.7	35.2	34.9	35	35.3	35	35.3	35.1	35.2	35	35.3	35	35	35.4	35.1	34.5	34.6	34.3	34.3	34.3	34.1	34.3	36	36	35.9	34.6	34.7	34.7	33.6	33.7	35.2	35	88	81.2
	BCC22-DDS 15A-1	34.8	34.6	34.9	35.2	34.8	35.7	35	34.9	35.3	34.7	35.1	34.9	34.8	35.1	34.7	35.2	34.9	35.5	35.4	35	35.4	35.1	35.2	35.1	35.3	35.3	34.8	35.5	35	34.6	35.3	34.6	34.3	34.7	34	34.4	36	36	35.8	34.5	35.3	34.7	34.1	34.2	35.2	34.9	80.8	86.7
	BCC22-DWS 42B-1	34.8	34.7	34.9	35	34.9	35.6	34.9	34.8	35.3	34.7	35	34.9	34.8	35	35	35	35	35.3	35.1	34.9	35.3	35.3	35.1	35.1	35.2	34.9	34.9	35.4	34.9	34.5	34.7	34.3	34.3	34.4	34.2	34.2	36	36	35.8	34.5	34.8	34.5	33.6	34.2	35.2	34.8	81.8	83.5
	BCC22-FDAARGOS 547	34.9	34.7	35	35	34.9	35.6	34.9	34.8	35.3	34.8	35.1	34.9	34.9	35	35.1	35.1	35.2	35.5	35.2	35	35.4	35.4	35.2	35.1	35.3	35	34.9	35.4	34.8	34.6	34.6	34.2	34.4	34.3	34.3	34.3	36	36.1	35.9	34.5	34.9	34.5	33.7	34.2	35.2	34.9	81.5	83.8
	BCC22-FDAARGOS 548	34.8	34.7	34.7	35.2	35	35.6	34.9	34.8	35.2	34.7	35	34.8	34.9	35.1	34.8	35.1	35	35	35.1	35.1	35.3	35.1	35.2	35	35.3	35	34.9	35.4	34.7	34.5	34.7	34.3	34.4	34.4	34.2	34.3	36.1	36.1	35.9	34.4	34.9	34.6	34.2	34.2	35.1	35	81.1	85.7
	BCC23-MSh1	38.3	38.2	38.8	42.1	41.9	44.8	42	41.8	42.5	41.9	41.9	41.9	41.9	41.8	42.2	42.6	42.1	42.1	42.2	42.4	42.4	42.3	42.4	42.4	42.3	42.3	41.7	39.6	43.2	40.6	43.7	43.2	43.2	43.1	43.2	37.5	36.4	36.4	36.3	43.7	44	44	35.9	35.7	43.7	43.2	35	34.7
	BCC24-DDS 22E-1	37.1	37.2	37.5	37.7	37.3	38.4	37.6	37.5	38	37.4	37.8	37.4	37.6	37.6	37.4	37.9	37.9	37.8	37.7	37.8	38.2	38.1	37.8	37.8	38	37.6	37.4	38.4	37.6	36.6	37.2	36.7	37.1	36.8	37	36.5	36.8	36.8	36.7	37	37.5	37.1	35.5	35.7	37.7	37.7	38.5	38.1
	BCC24-SUB-INT23-BP2	37.3	37.2	37.5	37.4	37	38.3	37.5	37.3	37.9	37.1	37.4	37.2	37.4	37.6	37.4	37.8	37.8	37.9	38.1	37.8	37.9	38	37.9	37.6	37.8	37.6	37.3	38.3	37.5	36.9	37.1	36.9	37	36.9	37	36.7	36.4	36.4	36.3	36.9	37.5	37	35.2	35.5	37.6	37.4	38.5	38.4
	BCC25-CAMPA 1040	39.5	39.2	39.9	42.9	42.8	47.9	43.7	43.4	43.9	43.3	43.2	43.2	43.4	43.7	43.4	44.1	43.6	43.4	43.7	43.7	44	44	43.5	43.8	43.8	43.9	42.9	40.5	46	43.5	53.4	53.2	53.4	53.2	53.8	37.9	35.9	36	35.9	55.7	55.2	54.7	36.1	36.1	49.1	48.7	34.6	34.4
	BCC26-NFIX32	40.2	40.3	40.8	43.8	43.1	49.4	44.3	44.1	45.1	44.2	44.5	44	44	44.1	44.9	45.2	44.8	44.7	44.8	44.8	45	45.1	45	44.9	44.9	45.3	44.1	42.4	47	41.3	44.6	44.4	44.1	44.4	44.1	39.2	37.4	37.4	37.4	45.6	46.1	45.2	36.9	36.8	44.6	44.8	35.9	35.7
	BCC26-XXB-24	40.3	40	40.4	43.8	43.5	49.5	44.5	44.3	45.1	44.1	44.3	44.1	44.2	44.5	44.8	45.3	44.7	44.5	45.1	44.9	45.3	45.4	44.9	45.1	45.1	45.5	44.3	42.4	46.9	41.5	44.6	44.1	43.9	44	43.7	39.1	37.5	37.5	37.5	45.7	46	44.9	36.7	36.7	44.7	44.6	35.8	35.4
	BCC27-mHSR5	40.3	39.9	40.3	44	43.7	51.3	44.3	44.1	45.2	44.1	44.5	44.4	44.1	44.2	45.2	45.2	44.9	44.7	45.1	45.1	45.4	45.2	45.1	45.3	45	45.5	44.1	42.4	46.9	40.9	45.3	44.5	44.4	44.4	44.4	39	37.1	37.1	36.9	46.1	46.7	45.6	36.4	36.2	44.4	44.4	35.7	35.5
	BCC28-79 BCEN	40.3	40.4	40.6	46.7	46.4	47.5	47.1	46.9	48	46.9	47.2	47	47.1	47.3	46.9	48.7	47.5	47.4	47.6	47.7	47.4	47.7	47.3	47.7	47.6	47.8	46.6	41.9	52.3	42.5	45.9	45.3	44.1	44.5	44.4	39.5	37.5	37.5	37.4	45.2	45.7	45.3	37.8	37.7	45.7	44.5	36.2	36.2
	BCC28-869T2	39	39.1	39.6	45.5	45.1	46.6	46.2	45.9	47	45.8	46	45.9	46	46.5	45.7	46.7	46.4	46.2	46.5	46.5	46.6	46.7	46.3	46.8	46.5	46.8	45.4	40.9	51.1	40.6	43.9	43.2	43	43.3	43.3	38.2	36.3	36.3	36.3	44.4	44.4	44.2	36.5	36.4	43.5	43.4	35.2	34.8
	BCC28-FL-5-4-10-S1-D7	39.2	39.2	39.8	45.6	45.2	46.8	46.4	46	47.3	46	46.2	46.1	46.3	46.6	45.8	47	46.6	46.6	46.7	46.7	47	47	46.7	46.9	46.8	46.9	45.4	41.1	51.4	40.9	44	43.2	43	43.3	43.4	38.3	36.4	36.4	36.3	44.5	44.7	44.4	36.7	36.5	43.8	43.6	35.2	34.9
	BCC29-FERMP-21014	40.6	40.7	41	44.7	44.6	50.3	44.9	44.7	45.7	44.8	45	44.9	44.6	45	45.5	45.6	45.4	45.2	45.4	45.5	45.6	45.5	45.4	45.8	45.5	45.7	44.6	42.9	47.4	41.5	45.4	44.7	45.2	44.8	45.3	39.6	37.5	37.5	37.3	45.8	46.2	45.3	37.1	37.1	45.1	45.1	35.9	35.7
	BCC29-DSM 10685	40.6	40.6	41.1	44.2	43.8	50.1	45	44.8	45.5	44.7	44.8	44.4	44.6	44.4	45.3	45.8	45.7	45.5	45.6	45.5	46	45.7	45.5	45.8	45.6	45.9	44.4	42.5	47.5	41.2	45	44.6	44.8	44.7	45	39.6	37.4	37.4	37.4	46	46.2	45.6	37	37	45.1	45.4	36.1	35.8
	BCC29-LA20W	40.3	40.4	41.2	44	43.8	50.1	45	44.8	45.5	44.8	44.8	44.6	44.7	44.3	45.1	45.6	45.4	45.3	45.5	45.2	45.5	45.6	45.4	45.6	45.5	45.8	44.1	42.5	47.2	41.1	45.1	44.7	44.7	44.6	44.9	39.6	37.3	37.3	37.3	46.1	46.5	45.6	36.9	36.9	44.9	45.1	36.1	35.7
	BCC30-ATCC BAA-67	40	40	40.3	43.6	43.2	47.3	43.4	43.3	43.9	43.4	43.7	43.5	43.4	43.7	43.9	44.2	44	43.6	44	43.9	43.9	43.7	44.1	44.1	44.1	43.9	43.1	41.6	45.2	41.2	44	43.4	43.4	43.3	43.3	39	37.2	37.3	37.1	43.6	44.8	43.8	36.9	36.8	43.7	43.7	35.7	35.7
	BCC30-900240005	39.9	40.1	40.5	43.4	43.2	47.4	43.5	43.3	43.8	43.4	43.7	43.3	43.2	43.7	43.9	44.2	44	43.6	43.9	43.7	44	44	43.9	43.9	44.1	44.1	42.9	41.7	45.2	40.9	43.8	43.3	43.7	44.1	43.7	39.1	37.2	37.2	37.1	44.1	44.9	43.9	37	37.1	43.6	43.6	35.7	35.6
	BCC31-MSMB735WGS	33.2	33.3	33.7	33.7	33.5	34.3	33.8	33.7	34	33.8	33.8	33.7	33.8	33.8	33.7	33.8	33.9	33.8	33.6	33.7	34	33.9	33.9	33.9	33.9	33.7	33.7	34.2	33.4	35.8	33.7	33.4	33.2	33.4	33.2	33	33.3	33.3	33.1	33.2	33.3	33.5	32.3	32.3	34	33.9	33.3	33.2
	BCC32-A63	39	38.8	39.6	43	42.6	46.6	43.2	43.2	44	43.2	43.5	43.1	43.1	43.7	43.3	43.7	43.6	43.5	43.6	43.6	43.4	43.7	43.5	43.7	43.6	43.7	42.9	40.7	45.1	49.1	49.5	49.1	49.4	49.1	49.3	38.2	36.3	36.3	36.2	51.3	50.7	50.3	36	36.1	48.7	48.1	35.1	35
	BCC32-ATCC 17759	38.8	38.6	39.2	42.6	42.6	46.1	43	42.8	43.8	42.8	43.4	43	43	43.9	43.1	43.6	43.3	43	43.1	43.3	43.6	43.4	43.2	43.5	43.3	44	42.4	40.4	44.9	48.7	48.9	48.4	48.6	48.5	48.7	37.8	36.1	36.1	36	50.4	50.2	49.6	35.8	35.8	47.1	47.3	34.8	34.5
	BCC32-ATCC 25416	39	38.9	39.5	43	42.8	46.6	43.9	43.3	44.1	43.2	43.6	43.1	43.2	44	43.2	43.9	43.8	43.6	43.5	43.6	43.9	43.8	43.7	43.8	43.8	43.7	42.8	40.6	45.1	49.3	49.6	49.3	49.1	49.5	49.4	38.2	36.3	36.3	36.2	51.3	50.7	50.2	36.1	36	47.8	48.1	35.2	34.8
	BCC32-INT3-BP177	39.6	39.5	40.1	43.6	43.3	47.1	44.3	43.8	44.2	43.8	44.2	43.8	44	45.3	44.1	44.9	44.9	44.5	44.6	44.8	44.8	44.8	44.8	44.7	45	44.4	43.2	40.7	45.7	50.2	50.3	49.2	49.9	49.3	50	38.7	36.8	36.8	36.7	51.2	51.1	51.2	36.6	36.9	48.2	48.2	35.4	35
	BCC32-PT02	38.9	38.9	39.5	42.7	42.6	46.7	43.4	43.2	43.9	43.2	43.4	43	43.3	43.7	43.1	43.8	43.5	43.4	43.5	43.5	43.8	43.5	43.6	43.5	43.6	43.7	42.9	40.6	45.2	48.9	49.6	48.8	49.2	48.9	49.1	38	36.2	36.2	36.1	51	50.9	50.2	35.9	35.9	47.9	47.9	35.1	34.8
	BCC33-MSMB2203WGS	46.3	45.5	47.7	38.9	38.7	39.6	39	38.8	39.4	38.9	39.1	38.7	38.9	39	38.7	39.2	38.9	38.9	39.2	39.1	39.4	39.3	39.2	39.1	39.4	39.2	38.6	46.5	38.9	37.4	38.2	37.8	38.2	38	37.7	62	36.2	36.2	36.1	38.2	38.6	38.3	40.6	40.6	38.8	38.8	34.9	34.6
	BCC33-RF8-non-BP5	45	44.6	46.2	38.5	38.1	39.1	38.5	38.3	39.1	38.4	38.7	38.4	38.5	38.7	38.2	38.7	38.5	38.6	38.6	38.6	38.8	38.7	38.6	38.7	38.7	38.6	38.3	45.5	38.4	37.1	37.6	37.3	37.5	37.4	37.4	60.6	35.8	35.8	35.7	37.8	38.1	37.7	40	40	38.4	38.2	34.8	34.7
	BCC34-MSMB0783	34.4	34.1	34.2	34.2	33.9	34.7	34.2	34	34.4	34.1	34.2	34.1	34.1	34.2	34	34.4	34.1	34.2	34.1	34.3	34.5	34.4	34.2	34.4	34.3	34.3	33.9	35.1	34.1	38.4	33.9	33.4	33.6	33.5	33.5	33.8	33.6	33.6	33.5	33.9	34	33.8	32.9	32.8	34.4	34.3	33.1	32.8
	BCC35-A21	33.5	33.3	33.7	33.9	33.7	34.4	34	33.8	34.1	33.8	34	33.7	34	33.9	33.6	34.1	34.1	34	34	34	34.2	34.1	34.1	34	34.1	34.1	34	34.3	33.7	45.8	33.6	33.3	33.4	33.4	33.4	33.4	33.5	33.5	33.5	33.3	33.6	33.4	32.3	32.2	34.3	34.2	33.5	33.4
	BCC35-FDAARGOS 496	33.4	33.2	33.3	33.5	33.3	34.4	33.9	33.6	34.1	33.7	33.7	33.6	33.7	33.8	33.7	34	33.8	33.8	33.8	33.9	34	33.9	33.8	33.8	33.8	33.8	33.7	34.2	33.6	46.4	33.5	33.2	33.2	33.3	33.1	33.1	33.2	33.2	33.1	33	33.5	33.4	32.2	32.3	34.1	33.9	33.3	33
	BCC35-MSMB0054	33.4	33.4	33.6	33.8	33.6	34.4	34	33.8	33.9	33.9	33.9	33.8	33.9	33.8	33.9	33.9	33.9	33.8	33.9	33.8	34.1	34	34	33.9	34	33.9	34	34	33.5	50.4	33.6	33.4	33.3	33.4	33.2	33.1	33.6	33.6	33.5	33.3	33.7	33.7	32.3	32.3	34	34	33.3	33.3
	BCC35-MSMB0103	33.6	33.6	33.6	33.7	33.7	34.6	33.9	33.8	34.1	33.8	34	33.8	33.8	34	33.9	34.2	34.1	34.1	34.1	34.1	34.3	34.1	34.1	34.1	34.1	34.1	33.8	34	33.8	51.9	33.6	33.5	33.5	33.6	33.4	33.4	33.4	33.5	33.4	33.4	33.7	33.8	32.4	32.5	34.1	34.1	33.6	33.3
	BCC35-MSMB0106	34.1	34	34.1	34.4	34.3	35	34.5	34.3	34.6	34.4	34.4	34.3	34.5	34.5	34.5	34.7	34.4	34.5	34.6	34.5	34.7	34.6	34.6	34.5	34.6	34.5	34.6	34.6	34.2	50.6	34.1	34	33.9	34	33.6	33.8	34.1	34.1	34.1	33.9	34.2	34.3	32.9	32.9	34.7	34.6	33.9	33.8
	BCC35-MSMB0108	33.6	33.6	33.7	33.9	33.8	34.8	34.2	34	34.2	34	34.1	33.9	34	34.1	34	34.3	34.2	34.1	34.2	34.2	34.4	34.2	34.2	34.2	34.2	34.2	34.1	34.2	33.8	50.6	33.8	33.6	33.4	33.6	33.3	33.3	33.8	33.8	33.7	33.5	33.8	33.7	32.5	32.5	34.3	34.3	33.5	33.3
	BCC35-MSMB0113	33.5	33.5	33.6	33.8	33.7	34.6	34	33.8	34.1	33.9	34	33.8	33.9	34	33.9	34.2	34.1	34	34.1	34	34.3	34.2	34	34	34.1	34.1	34	34.1	33.6	50.7	33.7	33.4	33.4	33.5	33.2	33.2	33.7	33.7	33.7	33.3	33.6	33.5	32.3	32.4	34.3	34.2	33.4	33.3
	BCC35-MSMB0116	33.3	33.4	33.5	33.7	33.7	34.5	34	33.8	33.9	33.9	33.9	33.8	33.9	33.9	33.8	33.9	33.8	33.7	33.9	33.8	34.1	34	33.9	33.9	34	34	34	34	33.5	50.6	33.5	33.3	33.3	33.3	33.1	33	33.6	33.6	33.5	33.3	33.6	33.5	32.2	32.3	34	34	33.3	33.4
	BCC35-MSMB0145	33.9	33.8	34	34.2	34.1	34.9	34.4	34.2	34.5	34.3	34.3	34.1	34.2	34.3	34.3	34.5	34.3	34.3	34.4	34.3	34.6	34.4	34.5	34.3	34.5	34.4	34.5	34.5	34	50.4	34	33.7	33.7	33.8	33.5	33.6	34	34	33.9	33.6	34	34.1	32.7	32.7	34.5	34.4	33.6	33.6
	BCC35-MSMB0166	33.6	33.5	33.5	33.6	33.6	34.6	34	33.8	34	33.9	33.9	33.7	33.9	34	34	34.3	34.1	34	34.1	34	34.3	34.1	34.1	34	34.1	34.2	34.1	34	33.7	50.5	33.6	33.5	33.3	33.5	33	33.2	33.6	33.6	33.6	33.3	33.6	33.7	32.3	32.3	34.2	34	33.5	33.3
	BCC35-MSMB0169	33.9	33.9	34	34.2	34.2	34.8	34.5	34.2	34.4	34.3	34.3	34.2	34.3	34.4	34.3	34.4	34.5	34.4	34.4	34.2	34.6	34.5	34.5	34.4	34.5	34.4	34.5	34.6	33.9	50.6	34.1	33.9	33.8	33.9	33.6	33.5	34.1	34.1	34.1	33.7	34	33.9	32.8	32.7	34.4	34.5	33.8	33.8
	BCC35-MSMB0170	33.6	33.4	33.6	33.8	33.7	34.6	33.9	33.8	34	33.9	33.9	33.7	33.9	33.9	33.8	34.1	34	33.9	34	34	34.1	34.1	34	34	34	34	34	34	33.7	50.5	33.6	33.5	33.3	33.5	33.1	33.2	33.6	33.6	33.6	33.2	33.6	33.7	32.2	32.3	34.2	34.1	33.3	33.2
	BCC35-MSMB0177	33.5	33.5	33.7	33.9	33.8	34.6	34	33.8	34.2	33.9	34	33.8	34	34	33.9	34.1	33.8	33.9	34	34.1	34.2	34.1	34	34	34	34.1	34	34.2	33.7	50.8	33.7	33.5	33.4	33.5	33.2	33.1	33.7	33.7	33.7	33.3	33.6	33.5	32.4	32.4	34.2	34.2	33.4	33.4
	BCC35-MSMB0245	33.4	33.4	33.6	33.8	33.8	34.4	34	33.8	34.1	33.9	34	33.8	33.9	33.9	34	34.1	34.1	34	34.1	34	34.3	34.2	34.2	34.1	34.1	34	34.1	34	33.7	50.5	33.6	33.5	33.3	33.5	33.2	33.1	33.7	33.7	33.6	33.4	33.7	33.7	32.3	32.2	34.2	34.2	33.4	33.3
	BCC35-MSMB0258b	33.5	33.4	33.5	33.8	33.7	34.6	33.9	33.8	34	33.9	34	33.8	33.8	33.9	33.8	34.1	33.8	33.8	34	34	34.1	34.1	34	34	34	34	33.9	34.1	33.6	51	33.7	33.5	33.4	33.5	33.1	33.2	33.6	33.6	33.5	33.2	33.6	33.5	32.3	32.3	34.2	34.1	33.2	33.1
	BCC35-MSMB0268a	33.5	33.4	33.5	33.9	33.7	34.5	33.9	33.7	34	33.9	33.9	33.7	33.8	33.9	33.8	34.1	34	33.9	34.1	34	34.1	34	34.1	34	34.1	34	33.9	34	33.7	50.4	33.5	33.5	33.3	33.5	33.1	33.3	33.6	33.6	33.5	33.1	33.6	33.6	32.4	32.4	34.2	34	33.3	33.2
	BCC35-MSMB0312a	33.7	33.6	33.8	34.1	33.9	34.7	34.2	34.1	34.3	34.2	34.3	34	34.2	34.1	34.1	34.3	34.3	34.3	34.2	34.2	34.5	34.4	34.3	34.3	34.4	34.2	34.2	34.3	33.9	49.6	33.9	33.6	33.5	33.7	33.4	33.4	33.8	33.8	33.7	33.5	33.9	33.7	32.4	32.5	34.5	34.4	33.5	33.5
	BCC35-MSMB0668	33.6	33.5	33.8	34	34	34.7	34.2	34	34.2	34.1	34.2	34	34	34.1	34.1	34.3	34.3	34.2	34.2	34.2	34.5	34.4	34.3	34.3	34.4	34.2	34.3	34.2	34	49.4	33.8	33.5	33.4	33.5	33.4	33.4	33.8	33.9	33.8	33.5	33.8	33.7	32.4	32.5	34.5	34.3	33.5	33.4
	BCC35-MSMB0671b	33.6	33.5	33.6	33.9	33.8	34.5	34	33.8	34.1	33.9	33.9	33.8	33.9	33.8	33.8	34.1	34.1	33.9	34.1	34.1	34.2	34.2	34.1	34.1	34.2	34	34	34.1	33.6	50.5	33.6	33.4	33.4	33.4	33.2	33.2	33.7	33.8	33.7	33.2	33.6	33.6	32.4	32.5	34.2	34.1	33.4	33.4
	BCC35-MSMB0673	33.4	33.4	33.6	33.9	33.7	34.4	34	33.8	34	33.9	34	33.7	33.9	33.9	34	34.1	34.1	34	34.1	33.9	34.3	34.2	34.2	34.1	34.2	34.1	34.1	34	33.5	50.4	33.6	33.5	33.3	33.5	33.1	33.1	33.7	33.7	33.6	33.3	33.7	33.6	32.3	32.3	34.1	34.1	33.4	33.3
	BCC35-MSMB0677	33.3	33.4	33.6	33.9	33.8	34.5	34	33.9	34	33.9	34	33.8	33.9	34	34	34	34.1	33.9	34.1	33.9	34.2	34.1	34.1	34	34	34	34.1	34.1	33.7	50.4	33.6	33.5	33.3	33.5	33.1	33.2	33.8	33.8	33.7	33.4	33.7	33.7	32.3	32.2	34.1	34.1	33.4	33.4
	BCC35-MSMB0718	33.5	33.4	33.5	33.7	33.5	34.4	34	33.8	34.1	33.9	33.9	33.8	33.9	33.8	33.8	34.1	34	33.9	34	34	34.2	34.1	33.9	34	34	34	33.8	34.1	33.6	51.5	33.5	33.2	33.2	33.3	33.1	33.1	33.3	33.3	33.2	33.1	33.5	33.3	32.3	32.3	34.2	34	33.3	33.3
	BCC35-MSMB0803	33.5	33.5	33.5	33.9	33.8	34.5	34	33.8	34	33.9	34	33.7	33.9	34	33.9	34.1	34	33.9	34	34	34.2	34.1	34.1	34	34.1	34	34.1	34	33.6	50.3	33.6	33.5	33.3	33.5	33.1	33.2	33.6	33.6	33.5	33.3	33.7	33.7	32.3	32.4	34.2	34.1	33.3	33.2
	BCC35-MSMB0842	33.4	33.4	33.3	33.6	33.5	34.4	33.7	33.6	33.9	33.7	33.7	33.5	33.5	33.8	33.6	34.2	34	33.9	34	34	34.2	34.1	33.9	34	34	34.1	33.7	34	33.6	48.7	33.5	33.2	33.1	33.3	33	33	33.4	33.5	33.4	33	33.4	33.5	32.3	32.3	34.1	33.9	33.3	33.1
	BCC35-MSMB1157	33.6	33.5	33.7	33.9	33.7	34.6	34.2	34	34.2	34	33.9	33.9	34.1	34	33.9	34.2	34.2	34.1	34.2	34.1	34.3	34.3	34.3	34.2	34.2	34.1	34	34.2	33.7	50.8	33.8	33.5	33.5	33.6	33.2	33.3	33.8	33.8	33.7	33.3	33.8	33.6	32.5	32.5	34.4	34.4	33.5	33.6
	BCC35-MSMB1189WGS	33.7	33.6	33.5	33.8	33.6	34.5	34	33.8	34	33.9	33.9	33.7	33.9	33.9	34	34.1	34.2	34.1	34.1	34.1	34.2	34.2	34.1	34	34.2	34.1	33.9	34.2	33.8	62.2	33.7	33.4	33.4	33.5	33.5	33.3	33.4	33.4	33.3	33.2	33.7	33.5	32.6	32.6	34	34.1	33.6	33.4
	BCC35-MSMB1471WGS	33.6	33.4	33.4	33.7	33.6	34.4	33.9	33.7	33.9	33.8	33.8	33.5	33.7	34	33.6	34.2	34.1	34.1	34.1	34.1	34.3	34.2	34	34.1	34.1	34.1	33.7	34.1	33.7	48.8	33.6	33.3	33.2	33.4	33.1	33.1	33.6	33.6	33.5	33.1	33.3	33.6	32.3	32.4	34.2	34.1	33.4	33.2
	BCC35-MSMB2035	33.3	33.6	33.7	33.9	33.8	34.2	34	33.8	34	33.9	34.1	33.9	33.9	33.8	33.8	34	34.2	34.1	34.1	33.9	34.3	34.2	34.3	34.2	34.1	34	33.9	34.2	33.7	46.2	33.7	33.4	33.4	33.6	33.4	33.2	33.5	33.5	33.4	33.4	33.6	33.3	32.5	32.4	34.3	34.4	33.4	33.4
	BCC35-MSMB22	33.5	33.5	33.6	33.8	33.7	34.4	34.1	33.9	34.1	34	34.1	33.9	34	34	34	34.1	34.1	34.1	34.2	34	34.4	34.2	34.4	34.1	34.3	34.1	34.1	34.1	33.7	50.6	33.7	33.5	33.3	33.6	33.2	33.2	33.8	33.9	33.7	33.4	33.8	33.7	32.5	32.5	34.1	34.2	33.5	33.4
	BCC35-RF23-BP41	33.4	33.3	33.5	33.6	33.3	34.4	34	33.8	34.1	33.9	33.9	33.7	33.8	33.8	33.7	34	34	33.9	33.9	33.9	34.1	34.1	34	34	34.1	33.9	33.8	34.1	33.7	46.4	33.6	33.3	33.1	33.4	33.1	33.1	33.4	33.4	33.3	33	33.6	33.4	32.3	32.3	34.2	34.1	33.2	33.2
	BCC36-AU1233	38.8	38.7	39	36.3	36	36.3	36.5	36.3	36.9	36.4	36.5	36.3	36.4	36.3	36.1	36.7	36.3	36.6	36.3	36.5	36.8	36.6	36.3	36.5	36.5	36.4	35.9	39.7	35.9	34.8	35.6	34.9	35.2	35	35.1	38.1	35	35	34.8	35.5	35.5	35.3	37.1	37	36.2	36.1	34.1	34.1
	BCC36-FL-2-3-30-S1-D0	38.8	38.5	39.2	36.4	36.1	36.4	36.7	36.4	37	36.5	36.7	36.4	36.6	36.7	36.2	36.8	36.5	36.5	36.4	36.6	36.8	36.7	36.5	36.7	36.6	36.5	36.1	39.6	36.1	35	35.6	35.2	35.2	35.3	35.1	38.2	35.2	35.2	35	35.7	35.7	35.5	37	37	36.4	36.3	34.4	34.1
	BCC36-G4	39	38.6	38.7	36.2	36	36.3	36.5	36.2	36.8	36.3	36.5	36.3	36.4	36.2	36	36.6	36.2	37	36.3	36.4	36.8	36.5	36.3	36.4	36.5	36.7	35.8	39.5	36	34.7	35.8	34.9	35.1	35.3	34.8	38.1	35.1	35.1	34.9	35.6	35.4	35.3	37	37.1	36.3	36.1	34.1	34.8
	BCC36-HI2297	38.8	38.6	39	36.3	36	36.2	36.4	36.2	36.7	36.3	36.4	36.3	36.3	36.2	36.1	36.6	36.2	36.3	36.2	36.4	36.6	36.5	36.3	36.5	36.4	36.4	35.9	39.6	35.9	34.7	35.6	34.9	35.1	35	35.1	38.1	35	35	34.8	35.6	35.5	35.3	37.1	37.1	36.3	36.1	34.1	33.9
	BCC36-LMG 10929	38.8	38.7	39	36.3	35.9	36.2	36.4	36.2	36.7	36.4	36.5	36.2	36.3	36.1	36	36.6	36.3	36.5	36.3	36.4	36.8	36.4	36.2	36.4	36.4	36.3	35.9	39.7	35.9	34.7	35.5	34.8	35	35	34.9	38	35	35	34.9	35.5	35.5	35.3	37.1	37	36.2	36.1	34.1	34
	BCC36-MSMB608WGS	38.9	38.6	38.8	36.3	36	36.2	36.6	36.3	36.8	36.3	36.4	36.2	36.3	36.2	36	36.5	36.1	36.2	36.3	36.4	36.7	36.5	36.3	36.5	36.5	36.3	35.9	39.6	35.9	34.9	35.7	34.9	35.1	35.1	35	38	34.9	34.9	34.8	35.5	35.5	35.3	37.1	37	36.4	36.1	34	34.3
	BCC36-WPB	38.6	38.4	38.8	36	35.8	36	36.4	36	36.4	36.1	36.2	36	36	36	35.8	36.5	36.1	36.3	36.2	36.2	36.7	36.4	36.2	36.3	36.4	36.4	35.9	39.5	35.6	34.6	35.3	34.7	34.7	34.7	34.8	37.7	34.8	34.8	34.8	35.3	35.4	35	36.8	36.7	35.9	35.7	34	33.8
[truncated: 68 more columns]
